# Supplementary material for: Comparison of the capillary and venous blood plasma lipidomes: validation of self-collected blood for plasma lipidomics
Source: J Lipid Res. 2025 Feb 12;66(3):100755. doi: 10.1016/j.jlr.2025.100755 (PMC11932689; doi:10.1016/j.jlr.2025.100755)
Supplement: Supplemental data [file mmc1.xlsx]

## Sheet: TG
TG 54:6;2O|TG 18:1_18:2_18:3;2O
TG 54:3|TG 16:0_20:1_18:2
TG 54:6;2O|TG 18:1_21:5_15:0;2O
TG 36:0|TG 8:0_12:0_16:0
TG 38:2|TG 10:0_10:0_18:2
TG 38:1|TG 10:0_12:0_16:1
TG 38:0|TG 10:0_12:0_16:0
TG 39:0|TG 8:0_9:0_22:0
TG 40:2|TG 10:0_12:0_18:2
TG 40:1|TG 8:0_16:0_16:1
TG 40:0|TG 10:0_14:0_16:0
TG 42:3|TG 8:0_16:0_18:3
TG 42:2|TG 8:0_16:0_18:2
TG 42:1|TG 10:0_14:0_18:1
TG 42:0|TG 12:0_14:0_16:0
TG 44:4|TG 8:0_18:2_18:2
TG 44:3|TG 8:0_18:1_18:2
TG 10:0_16:0_18:2
TG 44:2|TG 10:0_16:0_18:2
TG 10:0_10:0_24:2
TG 8:0_18:0_18:1
TG 44:1|TG 10:0_16:0_18:1
TG 44:0|TG 14:0_14:0_16:0
TG 44:0|TG 12:0_14:0_18:0
TG 44:1|TG 12:0_14:0_18:1
TG 45:2|TG 11:0_16:0_18:2
TG 45:1|TG 12:0_15:0_18:1
TG 46:5|TG 10:0_18:2_18:3
TG 46:4|TG 10:0_18:2_18:2
TG 46:3|TG 10:0_18:1_18:2
TG 46:2|TG 12:0_16:0_18:2
TG 46:1|TG 12:0_16:0_18:1
TG 45:1;1O|TG 14:0_16:0_15:1;1O
TG 46:0|TG 12:0_16:0_18:0
TG 46:0|TG 14:0_16:0_16:0
TG 47:3|TG 11:0_18:1_18:2
TG 47:2|TG 14:0_15:0_18:2
TG 47:1|TG 15:0_16:0_16:1
TG 47:1|TG 14:0_15:0_18:1
TG 47:0|TG 15:0_16:0_16:0
TG 48:5|TG 12:0_18:2_18:3
TG 48:4|TG 12:0_18:2_18:2
TG 48:3|TG 12:0_18:1_18:2
TG 48:2|TG 14:0_16:1_18:1
TG 48:2|TG 14:0_16:0_18:2
TG 48:1|TG 14:0_16:0_18:1
TG 48:1|TG 16:0_16:0_16:1
TG 48:0|TG 14:0_16:0_18:0
TG 48:0|TG 15:0_16:0_17:0
TG 48:0|TG 16:0_16:0_16:0
TG 49:3|TG 15:0_16:1_18:2
TG 49:2|TG 15:0_16:0_18:2
TG 15:0_18:1(d7)_15:0
TG 8:0_8:0_33:1
TG 49:1|TG 15:0_16:0_18:1
TG 50:6|TG 14:1_18:2_18:3
TG 50:5|TG 14:0_18:2_18:3
TG 50:4|TG 14:0_18:2_18:2
TG 50:3|TG 14:0_18:1_18:2
TG 50:2|TG 16:0_16:1_18:1
TG 50:1|TG 16:0_16:0_18:1
TG 50:0|TG 16:0_16:0_18:0
TG 51:4|TG 15:0_18:2_18:2
TG 51:3|TG 15:0_18:1_18:2
TG 51:2|TG 16:0_17:1_18:1
TG 8:0_9:0_34:2
TG 51:1|TG 16:0_17:0_18:1
TG 8:0_8:0_35:1
TG 49:2;2O|TG 16:0_18:2_15:0;2O
TG 52:6|TG 16:1_18:2_18:3
TG 52:5|TG 16:0_18:2_18:3
TG 52:4|TG 16:0_18:2_18:2
TG 52:3|TG 16:0_18:1_18:2
TG 52:2|TG 16:0_18:1_18:1
TG 8:0_8:0_36:2
TG 50:3;2O|TG 16:0_19:3_15:0;2O
TG 52:1|TG 16:0_18:0_18:1
TG 53:5|TG 17:1_18:1_18:3
TG 53:4|TG 16:0_18:2_19:2
TG 53:4|TG 17:1_18:1_18:2
TG 53:3|TG 16:0_19:1_18:2
TG 53:3|TG 16:0_18:1_19:2
TG 53:3|TG 17:0_18:1_18:2
TG 8:0_9:0_36:3
TG 52:3;1O|TG 16:0_18:1_18:2;1O
TG 53:2|TG 16:0_18:1_19:1
TG 53:2|TG 17:0_18:1_18:1
TG 8:0_9:0_36:2
TG 54:8|TG 18:2_18:3_18:3
TG 54:8|TG 16:0_18:3_20:5
TG 53:1|TG 16:0_19:0_18:1
TG 8:0_8:0_37:1
TG 54:7|TG 16:0_18:2_20:5
TG 54:7|TG 18:2_18:2_18:3
TG 52:1;1O|TG 16:0_18:1_18:0;1O
TG 54:6|TG 16:0_18:2_20:4
TG 54:6|TG 18:1_18:2_18:3
TG 54:5|TG 18:1_18:2_18:2
TG 54:5|TG 16:0_18:1_20:4
TG 54:4|TG 18:1_18:1_18:2
TG 54:6|TG 18:2_18:2_18:2
TG 52:5;2O|TG 16:0_18:2_18:3;2O
TG 18:0_18:1_18:2
TG 54:3|TG 18:0_18:1_18:2
TG 54:5|TG 18:0_18:0_18:5
TG 53:3;1O|TG 18:1_20:1_15:1;1O
TG 54:2|TG 16:0_18:1_20:1
TG 8:0_8:0_38:2
TG 54:2|TG 18:0_18:1_18:1
TG 55:11|TG 19:1_18:5_18:5
TG 52:3;2O|TG 16:0_18:1_18:2;2O
TG 54:1|TG 18:0_18:0_18:1
TG 54:3|TG 18:1_18:1_18:1
TG 55:6|TG 18:2_18:2_19:2
TG 55:8|TG 15:1_22:2_18:5
TG 55:5|TG 18:1_18:2_19:2
TG 55:4|TG 18:1_19:1_18:2
TG 8:0_9:0_38:4
TG 55:3|TG 19:0_18:1_18:2
TG 55:3|TG 18:0_18:1_19:2
TG 8:0_9:0_38:3
TG 56:9|TG 18:2_18:3_20:4
TG 56:9|TG 18:2_18:2_20:5
TG 54:3;1O|TG 18:1_18:2_18:0;1O
TG 16:0_18:1_21:1
TG 52:4;3O|TG 16:0_18:1_18:3;3O
TG 56:8|TG 18:2_18:2_20:4
TG 56:8|TG 16:0_18:2_22:6
TG 54:2;1O|TG 18:1_18:1_18:0;1O
TG 16:0_18:2_22:6
TG 52:3;3O|TG 16:0_18:1_18:2;3O
TG 56:7|TG 18:1_18:2_20:4
TG 56:7|TG 16:0_18:1_22:6
TG 56:7|TG 16:0_18:2_22:5
TG 56:6|TG 16:0_18:1_22:5
TG 56:6|TG 18:1_18:1_20:4
TG 56:5|TG 16:0_18:1_22:4
TG 56:5|TG 18:0_18:1_20:4
TG 55:5;1O|TG 18:1_20:1_17:3;1O
TG 56:4|TG 18:1_20:1_18:2
TG 54:5;2O|TG 18:1_18:2_18:2;2O
TG 56:3|TG 18:1_18:1_20:1
TG 54:4;2O|TG 18:1_18:1_18:2;2O
TG 55:3;1O|TG 18:0_20:1_17:2;1O
TG 56:2|TG 20:0_18:1_18:1
TG 54:3;2O|TG 18:0_18:1_18:2;2O
TG 18:1_18:1_21:3
TG 18:1_18:1_21:2
TG 58:10|TG 18:2_18:2_22:6
TG 8:0_11:0_38:3
TG 58:9|TG 18:1_18:2_22:6
TG 8:0_11:0_38:2
TG 58:8|TG 18:1_18:1_22:6
TG 18:1_18:1_22:6
TG 58:7|TG 18:1_18:2_22:4
TG 58:6|TG 18:0_18:1_22:5
TG 58:3|TG 22:0_18:1_18:2
TG 8:0_12:0_38:3
TG 8:0_12:0_38:2
TG 58:2|TG 22:0_18:1_18:1
TG 8:0_12:0_38:1
TG 8:0_13:0_38:6
TG 8:0_13:0_38:4
TG 15:0_18:1_26:3
TG 8:0_13:0_38:3
TG 8:0_14:0_38:4
TG 8:0_14:0_38:3
TG 8:0_14:0_38:2

## Sheet: DG
DG 39:5
DG 23:3
DG 23:2
DG 25:3
DG 25:1
DG 26:3
DG 27:2
DG 28:3
DG O-15:2_15:4
DG O-12:0_18:5
DG 29:3
DG 30:6
DG 30:2|DG 12:0_18:2
DG 30:1|DG 12:0_18:1
DG O-31:0|DG O-11:0_20:0
DG 31:1
DG 31:0
DG 32:2|DG 14:0_18:2
DG 32:1|DG 14:0_18:1
DG O-33:0|DG O-17:0_16:0
DG 32:0
DG 33:1
DG O-24:5_11:0
DG 15:0_18:1(d7)
DG 34:3|DG 16:0_18:3
DG 34:3|DG 16:1_18:2
DG 34:2|DG 16:0_18:2
DG 34:1|DG 16:0_18:1
DG O-35:0|DG O-20:0_15:0
DG 34:0|DG 16:0_18:0
DG 34:1
DG 34:0
DG 36:5|DG 18:2_18:3
DG 36:4|DG 18:2_18:2
DG 36:3|DG 18:1_18:2
DG 36:2|DG 18:1_18:1
DG 36:1|DG 18:0_18:1
DG 36:3
DG 36:2
DG 36:1
DG O-38:1|DG O-17:0_21:1
DG 38:6|DG 18:2_20:4
DG 38:5|DG 18:1_20:4
DG 38:4|DG 18:1_20:3
DG 38:6
DG 38:3|DG 20:1_18:2
DG O-39:2|DG O-19:2_20:0
DG 38:2|DG 18:1_20:1
DG O-40:1|DG O-20:0_20:1
DG O-40:1|DG O-20:1_20:0
DG 40:9
DG O-41:1|DG O-21:1_20:0
DG O-41:0|DG O-21:0_20:0
DG O-22:6_20:1
DG O-22:6_20:0
DG 41:7
DG 41:3
DG O-42:0|DG O-22:0_20:0
DG 44:5
DG O-22:3_24:6
DG O-45:1|DG O-19:1_26:0
DG 45:7
DG O-25:1_22:6
DG 49:9
DG 18:1_38:2
DG 66:14
DG 68:17
DG 68:16
DG 68:13

## Sheet: MG
MG 13:1
MG 15:3
MG 15:0
MG 19:0
MG 26:5
MG 36:1

## Sheet: PE_LPE
LPE O-8:0
LPE 18:2
LPE 18:1
LPE 18:0
LPE 20:4
LPE 22:6
LPE 22:5
PE P-34:2|PE P-16:0_18:2
PE 34:2|PE 16:0_18:2
PE 34:1|PE 16:0_18:1
PE P-36:4|PE P-16:0_20:4
PE P-36:3|PE P-18:1_18:2
PE P-36:2|PE P-18:0_18:2
PE O-36:2
PE 36:4|PE 18:2_18:2
PE 36:4|PE 16:0_20:4
PE 36:2|PE 18:1_18:1
PE 36:2|PE 18:0_18:2
PE 36:1|PE 18:0_18:1
PE P-38:6|PE P-16:0_22:6
PE P-38:5|PE P-16:0_22:5
PE P-38:5|PE P-18:1_20:4
PE P-38:4|PE P-18:0_20:4
PE O-38:4
PE 38:6|PE 16:0_22:6
PE 38:6|PE 16:1_22:5
PE 38:5|PE 16:0_22:5
PE 38:4|PE 18:0_20:4
PE 38:3|PE 18:0_20:3
PE P-40:6|PE P-18:0_22:6
PE P-18:0_22:5
PE 40:6|PE 18:0_22:6

## Sheet: PC_LPC
PC 35:2
PC 36:1|PC 16:0_20:1
PC 40:7|PC 18:1_22:6
LPC 14:0/0:0
LPC 15:0/0:0
LPC 16:1/0:0
LPC 16:0/0:0
LPC 16:0
LPC 17:1/0:0
LPC 17:0/0:0
LPC 18:3/0:0
LPC 18:2
LPC 18:2/0:0
LPC 18:1
LPC 18:1/0:0
LPC 18:0
LPC 18:0/0:0
LPC 19:5/0:0
LPC 19:2/0:0
LPC 20:5/0:0
LPC 20:5
LPC 20:4
LPC 20:4/0:0
LPC 20:3/0:0
LPC 20:3
LPC 20:2
LPC 20:1/0:0
LPC 20:0/0:0
LPC 22:6
LPC 22:6/0:0
LPC 22:5
LPC 22:5/0:0
LPC 22:4
LPC 22:0
PC 22:0
LPC 24:0
LPC 25:1
LPC 26:7
PC 25:0
PC 26:5
LPC 28:7
PC 26:0|PC 10:0_16:0
PC 28:6
PC 28:0|PC 10:0_18:0
PC 29:5|PC 11:0_18:5
PC 29:5|PC 10:0_19:5
PC 30:5|PC 11:0_19:5
PC 30:1|PC 14:0_16:1
PC 30:0|PC 14:0_16:0
PC 31:1|PC 16:0_15:1
PC 31:1|PC 15:0_16:1
PC 31:0|PC 15:0_16:0
PC 32:5|PC 11:0_21:5
PC 32:2|PC 16:1_16:1
PC 32:1|PC 16:0_16:1
PC 32:0|PC 16:0_16:0
PC O-34:5
PC 33:3|PC 15:1_18:2
PC 33:2|PC 15:0_18:2
PC 33:1|PC 15:0_18:1
PC 33:1|PC 16:0_17:1
PC 33:0|PC 16:0_17:0
PC 32:2
PC 34:5|PC 15:0_19:5
PC 32:1
PC 34:4|PC 14:0_20:4
PC 34:3|PC 16:0_18:3
PC 34:3|PC 16:1_18:2
PC 34:3|PC 15:0_19:3
PC 34:2|PC 16:0_18:2
PC 34:1|PC 16:0_18:1
PC 34:0|PC 16:0_18:0
PC 35:5|PC 15:1_20:4
PC 35:4|PC 15:0_20:4
PC 35:4|PC 15:1_20:3
PC 35:3|PC 17:1_18:2
PC 35:3|PC 15:0_20:3
PC 35:2|PC 16:0_19:2
PC 35:2|PC 17:0_18:2
PC 35:1|PC 19:0_16:1
PC 35:1|PC 16:0_19:1
PC 35:1|PC 17:0_18:1
PC 35:0|PC 16:0_19:0
PC 34:3
PC 36:6|PC 14:0_22:6
PC 34:2
PC 36:5|PC 16:0_20:5
PC 36:5|PC 18:2_18:3
PC 36:4|PC 16:0_20:4
PC 36:4|PC 18:2_18:2
PC 36:3|PC 18:1_18:2
PC 36:3|PC 16:0_20:3
PC 36:2|PC 18:1_18:1
PC 36:1|PC 18:0_18:1
PC 37:7|PC 15:1_22:6
PC 36:0|PC 16:0_20:0
PC 37:6|PC 17:2_20:4
PC 37:6|PC 15:0_22:6
PC 37:5|PC 17:1_20:4
PC 37:5|PC 18:0_19:5
PC 37:4|PC 16:0_21:4
PC 37:4|PC 17:0_20:4
PC 37:4|PC 17:1_20:3
PC 37:4|PC 15:0_22:4
PC 37:3|PC 18:1_19:2
PC 37:3|PC 17:0_20:3
PC 37:3|PC 15:1_22:2
PC 37:2|PC 18:0_19:2
PC 37:2|PC 19:0_18:2
PC 36:5
PC 37:1|PC 18:0_19:1
PC 36:4
PC 38:7|PC 18:2_20:5
PC 38:7|PC 16:1_22:6
PC 37:0|PC 16:0_21:0
PC 38:6|PC 16:0_22:6
PC 38:6|PC 18:1_20:5
PC 38:6|PC 18:2_20:4
PC 38:5|PC 16:0_22:5
PC 38:5|PC 18:1_20:4
PC 38:5|PC 18:0_20:5
PC 37:8
PC 38:4|PC 16:0_22:4
PC 38:4|PC 18:0_20:4
PC 38:3|PC 16:0_22:3
PC 38:3|PC 18:0_20:3
PC 38:2|PC 20:0_18:2
PC 38:2|PC 18:0_20:2
PC 38:1|PC 18:0_20:1
PC 39:7|PC 19:2_20:5
PC 39:7|PC 17:1_22:6
PC 39:6|PC 17:0_22:6
PC 39:6|PC 17:1_22:5
PC 39:6|PC 19:2_20:4
PC 39:5|PC 15:2_24:3
PC 39:5|PC 21:0_18:5
PC 39:5|PC 19:1_20:4
PC 39:5|PC 17:1_22:4
PC 39:4|PC 19:0_20:4
PC 40:9|PC 22:4_18:5
PC 38:6
PC 40:8|PC 18:2_22:6
PC 40:8|PC 20:4_20:4
PC 38:4
PC 40:7|PC 20:3_20:4
PC 40:6|PC 18:0_22:6
PC 38:3
PC 40:6|PC 18:1_22:5
PC 40:5|PC 18:0_22:5
PC 40:4|PC 16:0_24:4
PC 40:4|PC 20:0_20:4
PC 40:4|PC 18:0_22:4
PC 40:1|PC 16:0_24:1
PC 40:0|PC 16:0_24:0
PC 41:6|PC 21:2_20:4
PC 41:5|PC 21:0_20:5
PC 41:5|PC 21:1_20:4
PC 41:4|PC 21:0_20:4
PC 41:3|PC 23:1_18:2
PC 42:9|PC 22:4_20:5
PC 42:7|PC 24:2_18:5
PC 42:4|PC 18:0_24:4
PC O-44:6
PC 43:5|PC 23:1_20:4
PC 52:11

## Sheet: PS_LPS
LPS 19:4
PS 20:3_4:0;1O
PS 18:3_6:0;1O
PS 15:4_16:4
PS 36:1|PS 18:0_18:1
PS O-37:1|PS O-19:0_18:1
PS O-39:4|PS O-19:0_20:4
PS 22:4_22:6;1O

## Sheet: PG_LPG
PG 9:0_5:0;1O
PG O-8:0_9:0
LPG 18:2
PG O-9:0_9:0
PG O-15:2_9:0
PG 16:2_6:0;1O
PG O-15:1_9:0
PG 27:0|PG 7:0_20:0
PG O-13:0_16:3
PG O-8:0_22:2
PG O-15:0_17:1
PG 34:5|PG 15:0_19:5
PG 16:0_18:0;4O
PG 20:3_18:0;1O
PG 20:4_24:0;1O
PG 20:4_26:0;1O
PG 26:0_22:6;3O

## Sheet: PI_LPI
LPI 18:2
LPI 18:0
LPI 20:4
PI 6:0_20:1
PI O-33:1|PI O-17:0_16:1
PI O-35:2|PI O-17:0_18:2
PI O-35:1|PI O-17:0_18:1
PI 14:0_18:1;3O
PI O-37:4|PI O-17:0_20:4
PI O-37:3|PI O-19:1_18:2
PI O-37:2|PI O-19:0_18:2
PI O-37:1|PI O-19:0_18:1
PI 36:0|PI 18:0_18:0
PI 16:0_18:2;3O
PI O-39:6|PI O-17:0_22:6
PI O-39:5|PI O-19:1_20:4
PI O-39:4|PI O-19:0_20:4
PI O-39:3|PI O-19:0_20:3
PI O-41:6|PI O-19:0_22:6
PI 22:0_18:5
PI 24:0_18:1;3O
PI 24:0_20:3;4O
PI 11:0_38:6
PI 26:0_22:3;4O

## Sheet: CER
Cer 32:3;3O|Cer 12:1;2O/20:2;O
Cer 28:2;3O|Cer 12:1;2O/16:1;O
Cer 21:0;3O|Cer 12:0;2O/9:0;O
Cer 12:2;2O/10:0
Cer 25:2;3O|Cer 15:2;2O/10:0;O
Cer 27:2;3O|Cer 19:2;2O/8:0;O
Cer 28:2;3O|Cer 20:2;2O/8:0;O
Cer 28:1;3O|Cer 12:1;2O/16:0;O
Cer 28:1;2O|Cer 12:1;2O/16:0
Cer 30:2;3O|Cer 16:1;2O/14:1;O
Cer 12:2;2O/17:4
Cer 30:4;3O|Cer 12:2;2O/18:2;O
Cer 33:3;3O|Cer 18:2;2O/15:1;O
Cer 35:1;3O|Cer 12:0;2O/23:1;O
Cer 35:1;3O|Cer 12:1;2O/23:0;O
Cer 40:1;2O|Cer 18:1;2O/22:0
Cer 39:1;3O|Cer 18:0;2O/21:1;O
Cer 41:1;2O|Cer 18:1;2O/23:0
Cer 42:2;2O|Cer 18:1;2O/24:1
Cer 42:1;2O|Cer 18:1;2O/24:0
Cer 41:1;3O|Cer 18:0;2O/23:1;O
Cer 42:5;3O|Cer 18:2;2O/24:3;O
Cer 43:5;3O|Cer 17:3;2O/26:2;O
Cer 47:6;3O|Cer 13:2;2O/34:4;O
Cer 12:1;3O/34:4;(2OH)
HexCer 17:1;3O/20:3;(2OH)
Cer 12:2;2O/38:6;O
Cer 13:0;2O/36:4
Cer 52:6;3O|Cer 30:1;2O/22:5;O
Cer 15:2;2O/36:4;O
Cer 54:3;3O|Cer 18:1;2O/36:2;O
HexCer 16:0;2O/29:1
Cer 22:0;2O/36:6;O
Cer 22:3;2O/38:0
Cer 23:3;2O/38:2
Cer 23:3;2O/38:1
Cer 23:3;2O/38:0
HexCer 16:0;3O/33:0;(2OH)
Cer 23:1;3O/38:1;(2OH)
Cer 26:0;2O/38:5;O
Cer 64:1;3O|Cer 26:1;2O/38:0;O
Cer 24:1;3O/38:2;(2OH)
Cer 27:0;2O/38:6;O
Cer 25:3;2O/38:1
Cer 26:3;2O/38:2
Cer 66:6;3O|Cer 30:2;2O/36:4;O

## Sheet: SM
SM 30:1;2O|SM 18:1;2O/12:0
SM 32:2;2O|SM 18:2;2O/14:0
SM 32:1;2O|SM 16:1;2O/16:0
SM 33:1;2O|SM 17:1;2O/16:0
SM 32:1;2O
SM 34:2;2O|SM 18:2;2O/16:0
SM 34:1;2O|SM 18:1;2O/16:0
SM 33:1;3O
SM 33:1;2O
SM 35:1;2O|SM 18:1;2O/17:0
SM 35:1;2O|SM 17:1;2O/18:0
SM 34:2;2O
SM 34:1;2O
SM 36:2;2O|SM 18:2;2O/18:0
SM 36:1;2O|SM 18:1;2O/18:0
SM 36:0;2O|SM 28:0;2O/8:0
SM 38:8;2O|SM 17:3;2O/21:5
SM 37:1;2O|SM 17:1;2O/20:0
SM 37:5;3O
SM 38:2;2O|SM 18:2;2O/20:0
SM 37:2;3O
SM 38:1;2O|SM 18:1;2O/20:0
SM 38:1;2O|SM 16:1;2O/22:0
SM 39:1;2O|SM 16:1;2O/23:0
SM 39:5;3O
SM 38:1;2O
SM 39:4;3O
SM 40:3;2O|SM 14:1;2O/26:2
SM 40:3;2O|SM 16:1;2O/24:2
SM 40:2;2O|SM 18:2;2O/22:0
SM 40:1;2O|SM 18:1;2O/22:0
SM 39:1;3O
SM 41:2;2O|SM 17:1;2O/24:1
SM 41:2;2O|SM 18:2;2O/23:0
SM 41:1;2O|SM 18:1;2O/23:0
SM 40:1;3O
SM 41:6;3O
SM 40:2;2O
SM 40:1;2O
SM 42:4;2O|SM 18:2;2O/24:2
SM 42:3;2O|SM 18:1;2O/24:2
SM 42:2;2O|SM 18:1;2O/24:1
SM 42:1;2O|SM 18:1;2O/24:0
SM 41:2;2O
SM 41:1;2O
SM 43:2;2O|SM 19:1;2O/24:1
SM 43:1;2O|SM 19:1;2O/24:0
SM 42:3;2O
SM 42:2;2O
SM 42:1;2O

[truncated: 5 more sheets: FA, ST, CE, CAR, CL]
